# Supplementary material for: Consumer species richness and nutrients interact in determining producer diversity
Source: Sci Rep. 2017 Mar 17;7:44869. doi: 10.1038/srep44869 (PMC5356013; doi:10.1038/srep44869)
Supplement: Supplementary Dataset 1 [file srep44869-s2.xls]

## Sheet: H1 Cell number
Cell number	(cells/ml)	(cells/ml)	(cells/ml)	(cells/ml)	(cells/ml)	(cells/ml)	(cells/ml)	(cells/ml)	(cells/ml)	(cells/ml)	(cells/ml)	(cells/ml)	(cells/ml)	(cells/ml)
log P (µmol/l)/algae species	A. repens	C. moniliferum	K. Flaccidum	M. kuetzingianum	O. stellatum	R. obtusa	S. amoenum	A. biasolettiana	A. minutissimum	C. meneghiniana	Fragilaria sp.	G. parvulum	Navicula	N. communis	Replica
0	0	0	0	0	0	1140	0	51860	0	0	0	0	0	4460	1
0	0	0	24740	0	0	1200	0	37660	0	0	14860	0	0	16340	2
0	0	140	45340	14340	0	8940	0	109800	0	0	24740	0	0	29800	3
0.30103	0	0	3200	0	0	600	0	45800	0	0	0	0	1660	1940	1
0.30103	0	0	12660	0	0	2000	0	33200	0	200	6800	0	5940	22000	2
0.30103	0	0	20800	0	0	2460	0	22000	0	0	0	0	9400	8940	3
0.69897	0	0	14860	0	13200	1200	0	46260	0	0	0	0	400	40540	1
0.69897	0	60	12260	0	0	3200	2600	54860	0	0	34060	0	5860	44460	2
0.69897	0	140	10140	0	0	7940	15340	26340	0	0	19600	0	1600	59660	3
1	0	0	27000	17060	1340	1340	0	35060	0	0	8740	0	600	46460	1
1	0	0	15000	0	10000	1460	0	43060	0	0	17140	0	5600	19600	2
1	0	60	17000	14600	10740	1000	0	39340	24540	0	51460	0	7600	77400	3
1.17609	36540	140	21200	48340	64860	0	86340	21600	0	16400	66400	0	11740	72600	1
1.17609	43740	340	37460	69000	36860	460	30860	29860	8200	15140	96800	0	19260	44400	2
1.17609	17260	260	48260	47600	37600	800	30940	35000	0	18540	91000	0	28540	67540	3
1.30103	51740	60	47340	40600	52600	600	27860	46200	0	12600	31200	0	5800	59540	1
1.30103	33060	200	44460	49660	44660	0	48940	37540	0	23460	27740	0	6600	73400	2
1.30103	56460	140	52400	90140	38860	4140	32940	34860	0	20400	30540	0	22060	137260	3
1.47712	65000	260	54460	54200	44260	1660	45000	41800	0	43600	48400	0	16140	75540	1
1.47712	58740	340	44860	60200	64860	2060	7940	37800	0	28940	53340	0	33600	103660	2
1.47712	83340	1060	73740	114200	81740	1460	49540	59660	0	39800	101340	0	40140	126460	3
1.60206	74460	460	70600	119340	120140	2540	42540	64340	0	46340	63460	0	44740	127060	1
1.60206	51260	200	119260	131860	151660	2060	99660	61540	0	37140	68460	0	51460	107940	2
1.60206	100940	600	97660	114060	110740	2140	82540	53660	0	44660	51940	0	36600	111600	3
1.77815	83340	0	122140	144940	152000	940	91860	64600	0	64460	55466	0	63060	87466	1
1.77815	56660	140	79600	112140	141060	1540	119540	58540	0	53260	75800	0	56400	121460	2
1.77815	61000	200	88540	118860	29000	4800	194860	25740	0	32000	64740	0	19940	244200	3
1.90309	63600	340	92940	123340	119800	1340	137800	22600	0	22940	60600	0	35740	203466	1
1.90309	72600	260	99940	95060	133460	2000	115940	17540	0	38460	26200	0	46140	171600	2
1.90309	70600	540	93460	131740	117260	3200	145260	46200	0	51660	30260	0	41260	283660	3
2	52460	340	65940	66340	145940	4400	152660	52060	0	39460	27660	0	49940	176060	1
2	48860	260	54260	43400	135340	3460	28800	27000	0	28060	60200	0	26340	144340	2
2	24940	200	24140	20600	193400	1660	178060	18540	0	16460	18460	0	11260	58740	3
2.17609	38740	60	12940	191860	168600	1600	140860	27600	0	22940	0	0	21260	107600	1
2.17609	23200	0	18600	18540	148260	1340	98460	19600	0	0	0	0	14600	134740	2
2.17609	27460	140	42800	38140	194460	660	121060	25940	0	16260	0	0	0	172060	3
2.39794	34060	60	26600	0	218460	1340	111740	0	0	0	0	0	0	190000	1
2.39794	4860	0	50940	36340	191740	0	157460	13860	0	16940	0	0	13260	195140	2
2.39794	58060	260	33940	0	151000	340	222400	0	0	0	0	0	0	193400	3
2.69897	0	0	21660	36140	196860	860	193400	0	0	17860	0	0	10940	196140	1
2.69897	78800	140	0	0	207200	0	162260	0	0	14540	19460	0	21340	208060	2
2.69897	114340	0	0	20540	161860	2660	178140	0	0	11800	11940	0	28260	223860	3
3	87200	0	0	47060	164000	0	146800	0	0	0	6660	0	0	179740	1
3	51600	0	0	0	183460	0	168660	0	0	0	10260	0	0	224800	2
3	44200	0	0	18800	151140	1140	127260	0	0	0	0	0	0	168860	3

## Sheet: H1 Biovolume
Biovolume	(µm3/ml)	(µm3/ml)	(µm3/ml)	(µm3/ml)	(µm3/ml)	(µm3/ml)	(µm3/ml)	(µm3/ml)	(µm3/ml)	(µm3/ml)	(µm3/ml)	(µm3/ml)	(µm3/ml)	(µm3/ml)
log P (µmol/l)/algae species	A. repens	C. moniliferum	K. Flaccidum	M. kuetzingianum	O. stellatum	R. obtusa	S. amoenum	A. biasolettiana	A. minutissimum	C. meneghiniana	Fragilaria sp.	G. parvulum	Navicula	N. communis	Replica
0	0	0	0	0	0	3.11371e+06	0	2074400	0	0	0	0	0	872599	1
0	0	0	1.12576e+07	0	0	3.27759e+06	0	1506400	0	0	3.71045e+06	0	0	3196921	2
0	0	2.72927e+07	2.06314e+07	4.14003e+06	0	2.44181e+07	0	4392000	0	0	6.17743e+06	0	0	5830370	3
0.30103	0	0	1.45612e+06	0	0	1.6388e+06	0	1832000	0	0	0	0	817683	379561	1
0.30103	0	0	5.76078e+06	0	0	5462654	0	1328000	0	84252	1.69792e+06	0	2.92593e+06	4304300	2
0.30103	0	0	9.46479e+06	0	0	6.71906e+06	0	880000	0	0	0	0	4630252	1749111	3
0.69897	0	0	6.76186e+06	0	6.1428e+07	3.27759e+06	0	1850400	0	0	0	0	197032	7931651	1
0.69897	0	1.16969e+07	5.57877e+06	0	0	8.74025e+06	1.70093e+06	2194400	0	0	8.50458e+06	0	2.88652e+06	8698599	2
0.69897	0	2.72927e+07	4.61409e+06	0	0	2.16867e+07	1.00355e+07	1.0536e+06	0	0	4.894e+06	0	788128	11672479	3
1	0	0	12286026	4.92531e+06	6.23588e+06	3.65998e+06	0	1402400	0	0	2.18233e+06	0	295548	9089899	1
1	0	0	6825570	0	46536400	3.98774e+06	0	1722400	0	0	4.27976e+06	0	2758448	3834740	2
1	0	1.16969e+07	7735646	4215093	4.99801e+07	2731327	0	1573600	1.56639e+06	0	1.28493e+07	0	3743608	15143310	3
1.17609	6.44102e+07	2.72927e+07	9.64681e+06	1.3956e+07	3.01835e+08	0	5.64839e+07	864000	0	6908664	1.65797e+07	0	5.78289e+06	14204190	1
1.17609	7.71019e+07	6.62822e+07	1.70457e+07	19920645	1.71533e+08	1.25641e+06	2.01887e+07	1.1944e+06	523406	6.37788e+06	2.41704e+07	0	9.48709e+06	8686860	2
1.17609	3.04248e+07	5.06864e+07	2.19601e+07	13742358	174976864	2.18506e+06	2.0241e+07	1400000	0	7.81016e+06	22722154	0	1.40582e+07	13214201	3
1.30103	9.12038e+07	1.16969e+07	2.15415e+07	11721423	2.44781e+08	1.6388e+06	1.82261e+07	1848000	0	5307876	7.79045e+06	0	2856964	11649001	1
1.30103	5.82759e+07	3.89895e+07	2.0231e+07	1.43371e+07	2.07832e+08	0	3.20167e+07	1501600	0	9.88276e+06	6.92651e+06	0	3251028	14360710	2
1.30103	9.95238e+07	2.72927e+07	2.3844e+07	2.60239e+07	1.8084e+08	1.13077e+07	2.15494e+07	1394400	0	8593704	7.62565e+06	0	1.08663e+07	26854919	3
1.47712	114577580	5.06864e+07	2.47814e+07	15647811	2.0597e+08	4.534e+06	29439135	1672000	0	18366936	1.20852e+07	0	7.95024e+06	14779401	1
1.47712	1.03543e+08	6.62822e+07	2.0413e+07	17380041	3.01835e+08	5.62653e+06	5.19437e+06	1512000	0	1.21913e+07	1.33187e+07	0	16550688	2.02811e+07	2
1.47712	1.46906e+08	2.06645e+08	3.35545e+07	32970111	3.80389e+08	3.98774e+06	3.24092e+07	2386400	0	16766148	2.5304e+07	0	1.97722e+07	2.47419e+07	3
1.60206	1.31253e+08	8.96759e+07	3.21257e+07	3.44541e+07	5.59088e+08	6.93757e+06	2.78298e+07	2573600	0	1.95212e+07	1.58456e+07	0	2.2038e+07	2.48593e+07	1
1.60206	9.03576e+07	3.89895e+07	5.42678e+07	3.80686e+07	7.05771e+08	5.62653e+06	6.51979e+07	2461600	0	1.56456e+07	1.70941e+07	0	2.53482e+07	2.11185e+07	2
1.60206	1.7793e+08	1.16969e+08	4.4439e+07	3.29297e+07	5.15344e+08	5.84504e+06	5.39979e+07	2146400	0	1.88135e+07	1.29691e+07	0	18028428	21834540	3
1.77815	1.46906e+08	0	5.55783e+07	4.18449e+07	707353280	2.56745e+06	6.00951e+07	2584000	0	2.71544e+07	1.38495e+07	0	3.10621e+07	1.71127e+07	1
1.77815	9.98764e+07	2.72927e+07	3.6221e+07	3.23754e+07	6.56442e+08	4.20624e+06	7.82034e+07	2341600	0	2.24363e+07	1.89268e+07	0	27781512	2.37636e+07	2
1.77815	107526652	3.89895e+07	4.02891e+07	3.43155e+07	134955560	1.31104e+07	1.27478e+08	1.0296e+06	0	13480320	1.61652e+07	0	9.82205e+06	47777730	3
1.90309	1.1211e+08	6.62822e+07	4.22912e+07	3.56089e+07	557506072	3.65998e+06	9.01492e+07	904000	0	9.6637e+06	1.51315e+07	0	1.76048e+07	3.98081e+07	1
1.90309	1.27974e+08	5.06864e+07	4.54765e+07	2.74443e+07	6.21075e+08	5462654	7.58483e+07	701600	0	1.62017e+07	6.54198e+06	0	2.27276e+07	33573540	2
1.90309	1.24449e+08	1.05272e+08	4.25279e+07	3.8034e+07	5.45686e+08	8.74025e+06	9.50295e+07	1848000	0	2.17623e+07	7.55574e+06	0	2.03239e+07	55498079	3
2	9.24729e+07	6.62822e+07	3.00052e+07	1.91527e+07	6.79152e+08	1.20178e+07	9.98706e+07	2082400	0	1.66229e+07	6.90654e+06	0	2.45994e+07	34446139	1
2	8.61271e+07	5.06864e+07	2.46904e+07	12529797	6.29824e+08	9.45039e+06	1.8841e+07	1080000	0	1.18206e+07	1.50316e+07	0	1.29746e+07	28240121	2
2	4.39625e+07	3.89895e+07	1.09846e+07	5947323	9.00014e+08	4.534e+06	1.16487e+08	741600	0	6.93394e+06	4.60935e+06	0	5.54645e+06	11492481	3
2.17609	6.82882e+07	1.16969e+07	5.88819e+06	5.53909e+07	784603704	4.37012e+06	9.2151e+07	1104000	0	9.6637e+06	0	0	1.04723e+07	21051940	1
2.17609	4.08954e+07	0	8.46371e+06	5.35259e+06	6.89949e+08	3.65998e+06	6.44128e+07	784000	0	0	0	0	7191668	26361881	2
2.17609	4.84046e+07	2.72927e+07	1.94756e+07	1.10112e+07	9.04947e+08	1.80268e+06	7.91978e+07	1.0376e+06	0	6.84969e+06	0	0	0	33663539	3
2.39794	6.00387e+07	1.16969e+07	1.2104e+07	0	1.01663e+09	3.65998e+06	7.31006e+07	0	0	0	0	0	0	37173500	1
2.39794	8.56688e+06	0	2.31796e+07	1.04915e+07	8.92289e+08	0	1.03011e+08	554400	0	7.13614e+06	0	0	6.53161e+06	38179141	2
2.39794	1.02344e+08	5.06864e+07	1.5444e+07	0	702699640	928651	1.45495e+08	0	0	0	0	0	0	37838710	3
2.69897	0	0	9.85612e+06	1.04338e+07	9.16116e+08	2.34894e+06	1.26523e+08	0	0	7.5237e+06	0	0	5.38883e+06	38374791	1
2.69897	1.38903e+08	2.72927e+07	0	0	9.64234e+08	0	1.06151e+08	0	0	6.12512e+06	4.85905e+06	0	1.05117e+07	40706939	2
2.69897	2.01551e+08	0	0	5.93e+06	7.53238e+08	7.26533e+06	1.1654e+08	0	0	4970868	2.98135e+06	0	1.39203e+07	43798209	3
3	1.5371e+08	0	0	1.35865e+07	763196960	0	9.6037e+07	0	0	0	1.66296e+06	0	0	35166131	1
3	9.0957e+07	0	0	0	8.53757e+08	0	1.10338e+08	0	0	0	2.56186e+06	0	0	43982120	2
3	7.79128e+07	0	0	5427654	7.03351e+08	3.11371e+06	8.32539e+07	0	0	0	0	0	0	33037459	3

## Sheet: H2 Cell number and Biovolume
Cell number	(cells/ml)	(cells/ml)	(cells/ml)	(cells/ml)	(cells/ml)	(cells/ml)			Biovolume	(µm3/ml)	(µm3/ml)	(µm3/ml)	(µm3/ml)	(µm3/ml)	(µm3/ml)
Treatment/algae species	A. repens	C. moniliferum	M. Kuetzingianum	O. stellatum	R. obtusa	S. amoenum	Replica		Treatment/algae species	A. repens	C. moniliferum	M. Kuetzingianum	O. stellatum	R. obtusa	S. amoenum	Replica
CON	94466.7	1000	95200	49666.7	28066.7	119267	1		CON	1.66519e+08	194947674	27484716	2.31131e+08	7.66592e+07	7.80246e+07	1
CON	98200	1200	115400	58000	30200	129067	2		CON	1.731e+08	2.33937e+08	33316557	269911120	8.24861e+07	8.44358e+07	2
CON	93400	933.333	117733	48133.3	35600	147000	3		CON	1.64639e+08	1.81951e+08	33990202	2.23995e+08	9.72352e+07	96167841	3
CON	109133	1800	147733	40533.3	30000	149000	4		CON	1.92373e+08	3.50906e+08	4.26514e+07	1.88628e+08	81939810	97476247	4
CON	103733	1533.33	142867	77600	43600	166200	5		CON	1.82854e+08	2.9892e+08	41246321	361122464	1.19086e+08	1.08729e+08	5
CON	117267	2266.67	163200	53533.3	34866.7	138533	6		CON	2.0671e+08	4.41881e+08	47116656	2.49125e+08	9.52323e+07	9.06289e+07	6
CON	108933	1733.33	116267	52200	28400	139800	7		CON	1.9202e+08	3.37909e+08	33566768	2.4292e+08	7.75697e+07	9.14576e+07	7
CON	103400	2600	134600	58266.7	25000	155867	8		CON	1.82266e+08	5.06864e+08	38859693	2.71152e+08	68283175	1.01968e+08	8
Treatment/algae species	A. repens	C. moniliferum	M. Kuetzingianum	O. stellatum	R. obtusa	S. amoenum	Replica		Treatment/algae species	A. repens	C. moniliferum	M. Kuetzingianum	O. stellatum	R. obtusa	S. amoenum	Replica
ASE	0	133.333	0	30133.3	1533.33	80666.7	1		ASE	0	2.5993e+07	0	1.4023e+08	4.18803e+06	5.27724e+07	1
ASE	0	266.667	8933.33	23666.7	1666.67	0	2		ASE	0	5.1986e+07	2.5791e+06	1.10136e+08	4.55221e+06	0	2
ASE	0	333.333	0	43800	2466.67	127667	3		ASE	0	6.49826e+07	0	203829432	6.73727e+06	8.35199e+07	3
ASE	0	0	0	0	0	0	4		ASE	0	0	0	0	0	0	4
ASE	0	1133.33	0	11800	0	157533	5		ASE	0	2.20941e+08	0	5.4913e+07	0	1.03059e+08	5
ASE	0	1133.33	0	0	7533.33	161200	6		ASE	0	2.20941e+08	0	0	2.0576e+07	1.05458e+08	6
ASE	0	800	0	15933.3	2933.33	115400	7		ASE	0	1.55958e+08	0	7.4148e+07	8.01189e+06	7.5495e+07	7
ASE	0	0	0	0	0	0	8		ASE	0	0	0	0	0	0	8
Treatment/algae species	A. repens	C. moniliferum	M. Kuetzingianum	O. stellatum	R. obtusa	S. amoenum	Replica		Treatment/algae species	A. repens	C. moniliferum	M. Kuetzingianum	O. stellatum	R. obtusa	S. amoenum	Replica
CLO	0	866.667	196200	22333.3	2733.33	0	1		CLO	0	1.68955e+08	56643921	1.03931e+08	7.46563e+06	0	1
CLO	0	0	0	0	0	0	2		CLO	0	0	0	0	0	0	2
CLO	53466.7	1600	156333	0	0	0	3		CLO	9.42474e+07	3.11916e+08	4.51342e+07	0	0	0	3
CLO	0	1133.33	129800	33866.7	0	0	4		CLO	0	2.20941e+08	37473909	1.57603e+08	0	0	4
CLO	0	1200	157067	24000	0	0	5		CLO	0	2.33937e+08	45345932	1.11687e+08	0	0	5
CLO	0	0	387200	11866.7	800	0	6		CLO	0	0	111786576	5.52232e+07	2.18506e+06	0	6
CLO	0	800	230667	20533.3	0	0	7		CLO	0	1.55958e+08	6.65946e+07	9.55547e+07	0	0	7
CLO	0	1066.67	289333	16666.7	733.333	0	8		CLO	0	2.07944e+08	83531980	7.75607e+07	2.00297e+06	0	8
Treatment/algae species	A. repens	C. moniliferum	M. Kuetzingianum	O. stellatum	R. obtusa	S. amoenum	Replica		Treatment/algae species	A. repens	C. moniliferum	M. Kuetzingianum	O. stellatum	R. obtusa	S. amoenum	Replica
NEO	0	0	0	22800	0	202733	1		NEO	0	0	0	1.06103e+08	0	1.32629e+08	1
NEO	0	333.333	0	38133.3	0	195467	2		NEO	0	6.49826e+07	0	1.77459e+08	0	1.27875e+08	2
NEO	0	200	0	19066.7	0	171267	3		NEO	0	3.89895e+07	0	8.87294e+07	0	1.12043e+08	3
NEO	0	0	0	18466.7	0	189667	4		NEO	0	0	0	8.59372e+07	0	1.24081e+08	4
NEO	0	133.333	0	39533.3	0	160200	5		NEO	0	2.5993e+07	0	1.83974e+08	0	1.04803e+08	5
NEO	0	0	0	38866.7	0	190733	6		NEO	0	0	0	1.80871e+08	0	1.24778e+08	6
NEO	0	0	0	26000	0	178600	7		NEO	0	0	0	1.20995e+08	0	1.16841e+08	7
NEO	0	0	0	33866.7	0	170200	8		NEO	0	0	0	1.57603e+08	0	1.11345e+08	8
Treatment/algae species	A. repens	C. moniliferum	M. Kuetzingianum	O. stellatum	R. obtusa	S. amoenum	Replica		Treatment/algae species	A. repens	C. moniliferum	M. Kuetzingianum	O. stellatum	R. obtusa	S. amoenum	Replica
CLO+ASE	28666.7	733.333	46000	0	3933.33	98133.3	1		CLO+ASE	5.05317e+07	1.42962e+08	13280430	0	1.07432e+07	6.41991e+07	1
CLO+ASE	0	1600	42733.3	17666.7	0	35133.3	2		CLO+ASE	0	3.11916e+08	1.23373e+07	8.22143e+07	0	2.29843e+07	2
CLO+ASE	0	933.333	0	23266.7	0	99866.7	3		CLO+ASE	0	1.81951e+08	0	1.08275e+08	0	6.53331e+07	3
CLO+ASE	0	533.333	0	0	3933.33	168400	4		CLO+ASE	0	1.03972e+08	0	0	1.07432e+07	1.10168e+08	4
CLO+ASE	0	0	0	24533.3	0	168933	5		CLO+ASE	0	0	0	1.14169e+08	0	1.10517e+08	5
CLO+ASE	0	333.333	0	51666.7	0	150333	6		CLO+ASE	0	6.49826e+07	0	2.40438e+08	0	9.83485e+07	6
CLO+ASE	0	0	0	18866.7	0	95600	7		CLO+ASE	0	0	0	8.77987e+07	0	6.25418e+07	7
CLO+ASE	0	333.333	47000	21133.3	3866.67	122067	8		CLO+ASE	0	6.49826e+07	13569135	9.83469e+07	1.05611e+07	7.98564e+07	8
Treatment/algae species	A. repens	C. moniliferum	M. Kuetzingianum	O. stellatum	R. obtusa	S. amoenum	Replica		Treatment/algae species	A. repens	C. moniliferum	M. Kuetzingianum	O. stellatum	R. obtusa	S. amoenum	Replica
CLO+NEO	0	0	15866.7	16666.7	466.667	0	1		CLO+NEO	0	0	4580786	7.75607e+07	1.27462e+06	0	1
CLO+NEO							2		CLO+NEO	0	0	0	0	0	0	2
CLO+NEO	0	0	0	18733.3	0	156200	3		CLO+NEO	0	0	0	8.71782e+07	0	1.02187e+08	3
CLO+NEO	18000	0	0	0	0	157667	4		CLO+NEO	31729176	0	0	0	0	1.03146e+08	4
CLO+NEO	25400	1586.67	87666.7	44200	0	0	5		CLO+NEO	4.47734e+07	3.09317e+08	2.53098e+07	205690888	0	0	5
CLO+NEO	0	0	155067	12866.7	2266.67	0	6		CLO+NEO	0	0	44768522	5.98768e+07	6.19101e+06	0	6
CLO+NEO	0	0	82933.3	23400	0	94933.3	7		CLO+NEO	0	0	23943268	1.08895e+08	0	6.21057e+07	7
CLO+NEO	0	0	0	0	0	0	8		CLO+NEO	0	0	0	0	0	0	8
Treatment/algae species	A. repens	C. moniliferum	M. Kuetzingianum	O. stellatum	R. obtusa	S. amoenum	Replica		Treatment/algae species	A. repens	C. moniliferum	M. Kuetzingianum	O. stellatum	R. obtusa	S. amoenum	Replica
ASE+NEO	34533.3	733.333	0	29000	0	144800	1		ASE+NEO	6.0873e+07	1.42962e+08	0	134955560	0	9.47286e+07	1
ASE+NEO	33666.7	666.667	0	24466.7	0	157733	2		ASE+NEO	5.93453e+07	1.29965e+08	0	1.13859e+08	0	1.0319e+08	2
ASE+NEO	35800	400	38533.3	24133.3	0	143800	3		ASE+NEO	6.31058e+07	7.79791e+07	1.11248e+07	1.12308e+08	0	9.40744e+07	3
ASE+NEO	48600	1533.33	0	48266.7	0	149200	4		ASE+NEO	8.56688e+07	2.9892e+08	0	2.24616e+08	0	9.76071e+07	4
ASE+NEO	0	0	0	0	0	0	5		ASE+NEO	0	0	0	0	0	0	5
ASE+NEO	39066.7	1866.67	0	62266.7	0	182333	6		ASE+NEO	6.88641e+07	3.63902e+08	0	2.89767e+08	0	1.19283e+08	6
ASE+NEO	43000	533.333	0	43733.3	0	149733	7		ASE+NEO	75797476	1.03972e+08	0	2.03519e+08	0	9.7956e+07	7
ASE+NEO	50066.7	866.667	0	38733.3	0	168000	8		ASE+NEO	8.82541e+07	1.68955e+08	0	1.80251e+08	0	109906104	8
Treatment/algae species	A. repens	C. moniliferum	M. Kuetzingianum	O. stellatum	R. obtusa	S. amoenum	Replica		Treatment/algae species	A. repens	C. moniliferum	M. Kuetzingianum	O. stellatum	R. obtusa	S. amoenum	Replica
MIX	43466.7	800	46333.3	16000	6266.67	97133.3	1		MIX	7.66201e+07	1.55958e+08	1.33767e+07	74458240	1.71163e+07	6.35449e+07	1
MIX	44800	1466.67	54733.3	32933.3	9200	104067	2		MIX	7.89704e+07	2.85923e+08	15801787	1.5326e+08	2.51282e+07	6.80807e+07	2
MIX	0	0	0	0	0	0	3		MIX	0	0	0	0	0	0	3
MIX	37466.7	1066.67	73266.7	25200	15666.7	92533.3	4		MIX	6.60437e+07	2.07944e+08	2.11525e+07	1.17272e+08	4.27908e+07	6.05356e+07	4
MIX	78200	1133.33	116600	65200	49200	150400	5		MIX	1.37846e+08	2.20941e+08	33663003	303417328	1.34381e+08	9.83921e+07	5
MIX	46933.3	933.333	117933	36733.3	27800	90600	6		MIX	8.27309e+07	1.81951e+08	34047943	1.70944e+08	7.59309e+07	5.92708e+07	6
MIX	56000	666.667	81533.3	24733.3	12600	108333	7		MIX	98712992	1.29965e+08	23539081	1.151e+08	3.44147e+07	7.0872e+07	7
MIX	52666.7	733.333	81666.7	29066.7	13933.3	122867	8		MIX	9.28372e+07	1.42962e+08	2.35776e+07	1.35266e+08	3.80565e+07	8.03797e+07	8

## Sheet: H3 Cell number 
	P level 1						Replica			P level 2						Replica			P level 3						Replica
Cell number	(cells/ml)	(cells/ml)	(cells/ml)	(cells/ml)	(cells/ml)	(cells/ml)			Cell number	(cells/ml)	(cells/ml)	(cells/ml)	(cells/ml)	(cells/ml)	(cells/ml)			Cell number	(cells/ml)	(cells/ml)	(cells/ml)	(cells/ml)	(cells/ml)	(cells/ml)
Treatment/algae species	A. repens	C. moniliferum	M. Kuetzingianum	O. stellatum	R. obtusa	S. amoenum			Treatment/algae species	A. repens	C. moniliferum	M. Kuetzingianum	O. stellatum	R. obtusa	S. amoenum			Treatment/algae species	A. repens	C. moniliferum	M. Kuetzingianum	O. stellatum	R. obtusa	S. amoenum
CON	27733.3	1666.67	118733	11666.7	40266.7	75133.3	1		CON	87800	1133.33	164800	61133.3	33066.7	156200	1		CON	17400	266.667	106000	125133	6666.67	198400	1
CON	38666.7	1866.67	116800	17400	30666.7	60200	2		CON	57933.3	866.667	136000	63933.3	36400	141867	2		CON	24866.7	333.333	87333.3	118067	10133.3	199467	2
CON	28666.7	1866.67	121067	25333.3	28866.7	76933.3	3		CON	62466.7	1400	156400	77400	21933.3	131800	3		CON	34066.7	0	92666.7	118600	5733.33	201867	3
CON	23466.7	2133.33	98133.3	13133.3	45200	65000	4		CON	68933.3	600	161267	73000	38200	164933	4		CON	15600	200	110067	116400	8733.33	190800	4
CON	31466.7	1800	74866.7	22000	30600	52000	5		CON	84200	933.333	132667	51400	16666.7	180800	5		CON	31666.7	333.333	91266.7	94600	8266.67	190200	5
CON	23533.3	1866.67	96266.7	17066.7	38266.7	55733.3	6		CON	103800	800	152067	32066.7	43266.7	152933	6		CON	22066.7	0	71000	116733	6200	215733	6
Treatment/algae species	A. repens	C. moniliferum	M. Kuetzingianum	O. stellatum	R. obtusa	S. amoenum			Treatment/algae species	A. repens	C. moniliferum	M. Kuetzingianum	O. stellatum	R. obtusa	S. amoenum			Treatment/algae species	A. repens	C. moniliferum	M. Kuetzingianum	O. stellatum	R. obtusa	S. amoenum
ASE	0	1733.33	0	16666.7	4400	105867	1		ASE	0	2066.67	0	36200	0	100933	1		ASE	0	466.667	183267	77200	0	100933	1
ASE	0	2066.67	0	20400	3466.67	98466.7	2		ASE	0	1866.67	0	50466.7	0	109200	2		ASE	0	666.667	141067	82533.3	0	98200	2
Treatment/algae species	A. repens	C. moniliferum	M. Kuetzingianum	O. stellatum	R. obtusa	S. amoenum			Treatment/algae species	A. repens	C. moniliferum	M. Kuetzingianum	O. stellatum	R. obtusa	S. amoenum			Treatment/algae species	A. repens	C. moniliferum	M. Kuetzingianum	O. stellatum	R. obtusa	S. amoenum
CLO	0	2066.67	0	17400	0	0	1		CLO	34866.7	466.667	132800	28133.3	0	0	1		CLO	0	0	0	91800	0	132400	1
CLO	0	1600	0	18666.7	0	0	2		CLO	41266.7	933.333	154333	41800	0	67133.3	2		CLO	0	0	0	104333	0	143867	2
Treatment/algae species	A. repens	C. moniliferum	M. Kuetzingianum	O. stellatum	R. obtusa	S. amoenum			Treatment/algae species	A. repens	C. moniliferum	M. Kuetzingianum	O. stellatum	R. obtusa	S. amoenum			Treatment/algae species	A. repens	C. moniliferum	M. Kuetzingianum	O. stellatum	R. obtusa	S. amoenum
NEO	0	0	0	22933.3	0	110933	1		NEO	0	666.667	0	31600	0	123933	1		NEO	0	1266.67	0	98133.3	0	207533	1
NEO	0	0	0	23333.3	0	93200	2		NEO	0	1000	62266.7	24933.3	0	125867	2		NEO	0	1466.67	0	84066.7	0	187267	2
Treatment/algae species	A. repens	C. moniliferum	M. Kuetzingianum	O. stellatum	R. obtusa	S. amoenum			Treatment/algae species	A. repens	C. moniliferum	M. Kuetzingianum	O. stellatum	R. obtusa	S. amoenum			Treatment/algae species	A. repens	C. moniliferum	M. Kuetzingianum	O. stellatum	R. obtusa	S. amoenum
CLO+ASE	0	1133.33	62600	18200	0	54400	1		CLO+ASE	0	1200	160267	56933.3	0	143400	1		CLO+ASE	0	0	0	70066.7	0	208933	1
CLO+ASE	0	1266.67	76933.3	23000	0	42800	2		CLO+ASE	0	1333.33	118133	45600	0	137000	2		CLO+ASE	0	466.667	0	56400	0	196267	2
Treatment/algae species	A. repens	C. moniliferum	M. Kuetzingianum	O. stellatum	R. obtusa	S. amoenum			Treatment/algae species	A. repens	C. moniliferum	M. Kuetzingianum	O. stellatum	R. obtusa	S. amoenum			Treatment/algae species	A. repens	C. moniliferum	M. Kuetzingianum	O. stellatum	R. obtusa	S. amoenum
CLO+NEO	0	1466.67	0	14200	0	78066.7	1		CLO+NEO	38733.3	466.667	0	29666.7	0	178400	1		CLO+NEO	0	0	0	108600	0	196867	1
CLO+NEO	0	1333.33	0	16866.7	0	63400	2		CLO+NEO	45133.3	600	65666.7	18800	0	152133	2		CLO+NEO	0	0	0	94400	0	184800	2
Treatment/algae species	A. repens	C. moniliferum	M. Kuetzingianum	O. stellatum	R. obtusa	S. amoenum			Treatment/algae species	A. repens	C. moniliferum	M. Kuetzingianum	O. stellatum	R. obtusa	S. amoenum			Treatment/algae species	A. repens	C. moniliferum	M. Kuetzingianum	O. stellatum	R. obtusa	S. amoenum
ASE+NEO	0	1400	0	17533.3	0	62000	1		ASE+NEO	126800	1666.67	0	20933.3	0	80933.3	1		ASE+NEO	0	1266.67	0	130267	0	172267	1
ASE+NEO	0	1733.33	0	16933.3	0	86266.7	2		ASE+NEO	101400	1333.33	0	21133.3	0	88133.3	2		ASE+NEO	0	1466.67	0	129267	0	187867	2
Treatment/algae species	A. repens	C. moniliferum	M. Kuetzingianum	O. stellatum	R. obtusa	S. amoenum			Treatment/algae species	A. repens	C. moniliferum	M. Kuetzingianum	O. stellatum	R. obtusa	S. amoenum			Treatment/algae species	A. repens	C. moniliferum	M. Kuetzingianum	O. stellatum	R. obtusa	S. amoenum
MIX	0	733.333	177000	18333.3	29800	69466.7	1		MIX	0	733.333	210200	42866.7	16066.7	141400	1		MIX	0	1200	0	92400	0	178400	1
MIX	0	800	183800	18200	25733.3	71600	2		MIX	43000	600	168933	28533.3	26200	106733	2		MIX	0	733.333	0	81000	0	155200	2
MIX	0	866.667	142933	26866.7	19133.3	56933.3	3		MIX	28133.3	666.667	193733	22533.3	12266.7	97000	3		MIX	0	1266.67	0	73800	0	179400	3
MIX	0	1000	162333	13133.3	17533.3	56866.7	4		MIX	44733.3	1066.67	154467	20800	22533.3	133267	4		MIX	0	1266.67	0	84866.7	0	161600	4
MIX	0	1000	169400	23600	0	54400	5		MIX	38066.7	733.333	181600	41666.7	11666.7	132533	5		MIX	0	1466.67	0	60666.7	0	168933	5
MIX	0	666.667	198133	27200	10000	81800	6		MIX	0	533.333	156600	36466.7	36466.7	115933	6		MIX	0	800	0	74933.3	0	184800	6

## Sheet: H3 Biovolume
	P level 1						Replica			P level 2						Replica			P level 3						Replica
Biovolume	(µm3/ml)	(µm3/ml)	(µm3/ml)	(µm3/ml)	(µm3/ml)	(µm3/ml)			Biovolume	(µm3/ml)	(µm3/ml)	(µm3/ml)	(µm3/ml)	(µm3/ml)	(µm3/ml)			Biovolume	(µm3/ml)	(µm3/ml)	(µm3/ml)	(µm3/ml)	(µm3/ml)	(µm3/ml)
Treatment/algae species	A. repens	C. moniliferum	M. Kuetzingianum	O. stellatum	R. obtusa	S. amoenum			Treatment/algae species	A. repens	C. moniliferum	M. Kuetzingianum	O. stellatum	R. obtusa	S. amoenum			Treatment/algae species	A. repens	C. moniliferum	M. Kuetzingianum	O. stellatum	R. obtusa	S. amoenum
CON	4.88864e+07	324912790	34278907	5.42925e+07	1.09981e+08	4.91525e+07	1		CON	1.54768e+08	2.20941e+08	47578584	2.84493e+08	9.03159e+07	1.02187e+08	1		CON	3.06715e+07	5.1986e+07	30602730	5.82325e+08	1.82088e+07	1.29794e+08	1
CON	6.8159e+07	3.63902e+08	33720744	80973336	8.37607e+07	3.9383e+07	2		CON	1.02121e+08	1.68955e+08	39263880	2.97523e+08	9.94203e+07	9.28096e+07	2		CON	4.38333e+07	6.49826e+07	25213570	5.4944e+08	2.76774e+07	1.30492e+08	2
CON	5.05317e+07	3.63902e+08	34952552	1.17892e+08	7.88443e+07	5.033e+07	3		CON	1.10112e+08	2.72927e+08	45153462	360191736	5.99071e+07	8.6224e+07	3		CON	6.00504e+07	0	2.67533e+07	551921704	1.56596e+07	1.32062e+08	3
CON	4.13654e+07	4.15888e+08	28331584	6.11178e+07	1.23456e+08	42523195	4		CON	1.21511e+08	1.16969e+08	46558493	339715720	1.04337e+08	1.079e+08	4		CON	2.74986e+07	3.89895e+07	31776797	541683696	2.38536e+07	1.24822e+08	4
CON	5.54673e+07	3.50906e+08	2.16144e+07	102380080	8.35786e+07	34018556	5		CON	1.48422e+08	1.81951e+08	38301530	2.39197e+08	4.55221e+07	1.1828e+08	5		CON	5.58198e+07	6.49826e+07	2.63491e+07	4.40234e+08	2.2579e+07	1.24429e+08	5
CON	4.1483e+07	3.63902e+08	2.77927e+07	7.94221e+07	1.04519e+08	3.64609e+07	6		CON	1.82972e+08	1.55958e+08	43902407	1.49227e+08	1.18175e+08	1.00049e+08	6		CON	3.88976e+07	0	20498055	5.43235e+08	1.69342e+07	1.41133e+08	6
Treatment/algae species	A. repens	C. moniliferum	M. Kuetzingianum	O. stellatum	R. obtusa	S. amoenum			Treatment/algae species	A. repens	C. moniliferum	M. Kuetzingianum	O. stellatum	R. obtusa	S. amoenum			Treatment/algae species	A. repens	C. moniliferum	M. Kuetzingianum	O. stellatum	R. obtusa	S. amoenum
ASE	0	3.37909e+08	0	7.75607e+07	1.20178e+07	6.92583e+07	1		ASE	0	4.02892e+08	0	168461768	0	6.60309e+07	1		ASE	0	9.09756e+07	52910003	359261008	0	6.60309e+07	1
ASE	0	4.02892e+08	0	94934256	9.4686e+06	6.44172e+07	2		ASE	0	3.63902e+08	0	2.34854e+08	0	7.1439e+07	2		ASE	0	1.29965e+08	40726652	3.8408e+08	0	6.42427e+07	2
Treatment/algae species	A. repens	C. moniliferum	M. Kuetzingianum	O. stellatum	R. obtusa	S. amoenum			Treatment/algae species	A. repens	C. moniliferum	M. Kuetzingianum	O. stellatum	R. obtusa	S. amoenum			Treatment/algae species	A. repens	C. moniliferum	M. Kuetzingianum	O. stellatum	R. obtusa	S. amoenum
CLO	0	4.02892e+08	0	80973336	0	0	1		CLO	6.14606e+07	9.09756e+07	38340024	1.30922e+08	0	0	1		CLO	0	0	0	4.27204e+08	0	8.66165e+07	1
CLO	0	3.11916e+08	0	8.68679e+07	0	0	2		CLO	7.27421e+07	1.81951e+08	4.45568e+07	194522152	0	4.39188e+07	2		CLO	0	0	0	4.8553e+08	0	9.4118e+07	2
Treatment/algae species	A. repens	C. moniliferum	M. Kuetzingianum	O. stellatum	R. obtusa	S. amoenum			Treatment/algae species	A. repens	C. moniliferum	M. Kuetzingianum	O. stellatum	R. obtusa	S. amoenum			Treatment/algae species
NEO	0	0	0	1.06723e+08	0	7.25729e+07	1		NEO	0	1.29965e+08	0	147055024	0	8.10776e+07	1		NEO	A. repens	C. moniliferum	M. Kuetzingianum	O. stellatum	R. obtusa	S. amoenum	1
NEO	0	0	0	1.08585e+08	0	6.09717e+07	2		NEO	0	194947674	17976698	1.16031e+08	0	8.23424e+07	2		NEO	0	2.46934e+08	0	4.56677e+08	0	1.35769e+08	2
																			0	2.85923e+08	0	3.91216e+08	0	1.2251e+08
Treatment/algae species	A. repens	C. moniliferum	M. Kuetzingianum	O. stellatum	R. obtusa	S. amoenum			Treatment/algae species	A. repens	C. moniliferum	M. Kuetzingianum	O. stellatum	R. obtusa	S. amoenum			Treatment/algae species
CLO+ASE	0	2.20941e+08	18072933	84696248	0	3.55886e+07	1		CLO+ASE	0	2.33937e+08	46269788	2.64947e+08	0	9.38127e+07	1		CLO+ASE	A. repens	C. moniliferum	M. Kuetzingianum	O. stellatum	R. obtusa	S. amoenum	1
CLO+ASE	0	2.46934e+08	22211038	1.07034e+08	0	2.79999e+07	2		CLO+ASE	0	2.5993e+08	34105684	2.12206e+08	0	89625811	2		CLO+ASE	0	0	0	3.26065e+08	0	1.36685e+08	2
																			0	9.09756e+07	0	2.62465e+08	0	1.28398e+08
Treatment/algae species	A. repens	C. moniliferum	M. Kuetzingianum	O. stellatum	R. obtusa	S. amoenum			Treatment/algae species	A. repens	C. moniliferum	M. Kuetzingianum	O. stellatum	R. obtusa	S. amoenum			Treatment/algae species
CLO+NEO	0	2.85923e+08	0	6.60817e+07	0	5.10714e+07	1		CLO+NEO	6.82765e+07	9.09756e+07	0	1.38058e+08	0	1.1671e+08	1		CLO+NEO	A. repens	C. moniliferum	M. Kuetzingianum	O. stellatum	R. obtusa	S. amoenum	1
CLO+NEO	0	2.5993e+08	0	7.84914e+07	0	4.14765e+07	2		CLO+NEO	7.9558e+07	1.16969e+08	1.89583e+07	87488432	0	9.95261e+07	2		CLO+NEO	0	0	0	5.05385e+08	0	1.28791e+08	2
																			0	0	0	4.39304e+08	0	1.20897e+08
Treatment/algae species	A. repens	C. moniliferum	M. Kuetzingianum	O. stellatum	R. obtusa	S. amoenum			Treatment/algae species	A. repens	C. moniliferum	M. Kuetzingianum	O. stellatum	R. obtusa	S. amoenum			Treatment/algae species	A. repens	C. moniliferum	M. Kuetzingianum	O. stellatum	R. obtusa	S. amoenum
ASE+NEO	0	2.72927e+08	0	8.15938e+07	0	40560586	1		ASE+NEO	2.23514e+08	324912790	0	9.74162e+07	0	5.29468e+07	1		ASE+NEO	0	2.46934e+08	0	6.06214e+08	0	1.12697e+08	1
ASE+NEO	0	3.37909e+08	0	7.88016e+07	0	5.64359e+07	2		ASE+NEO	1.78741e+08	2.5993e+08	0	9.83469e+07	0	5.76571e+07	2		ASE+NEO	0	2.85923e+08	0	6.01561e+08	0	1.22903e+08	2
Treatment/algae species	A. repens	C. moniliferum	M. Kuetzingianum	O. stellatum	R. obtusa	S. amoenum			Treatment/algae species	A. repens	C. moniliferum	M. Kuetzingianum	O. stellatum	R. obtusa	S. amoenum			Treatment/algae species	A. repens	C. moniliferum	M. Kuetzingianum	O. stellatum	R. obtusa	S. amoenum
MIX	0	1.42962e+08	51100785	8.53167e+07	8.13935e+07	4.54453e+07	1		MIX	0	1.42962e+08	60685791	1.99486e+08	4.38833e+07	9.25043e+07	1		MIX	0	2.33937e+08	0	4.29996e+08	0	1.1671e+08	1
MIX	0	1.55958e+08	53063979	84696248	7.02861e+07	4.68409e+07	2		MIX	75797476	1.16969e+08	4.87719e+07	1.32784e+08	7.15608e+07	6.98253e+07	2		MIX	0	1.42962e+08	0	376944840	0	1.01532e+08	2
MIX	0	1.68955e+08	4.12656e+07	1.25028e+08	5.22594e+07	3.7246e+07	3		MIX	4.95915e+07	1.29965e+08	5.59318e+07	1.04862e+08	3.35043e+07	63457691	3		MIX	0	2.46934e+08	0	343438632	0	1.17364e+08	3
MIX	0	194947674	4.68664e+07	6.11178e+07	4.78893e+07	3.72023e+07	4		MIX	7.88529e+07	2.07944e+08	44595299	96795712	6.15459e+07	8.71835e+07	4		MIX	0	2.46934e+08	0	3.94939e+08	0	1.05719e+08	4
MIX	0	194947674	48906627	1.09826e+08	0	3.55886e+07	5		MIX	6.71013e+07	1.42962e+08	52428828	1.93902e+08	3.18655e+07	8.67037e+07	5		MIX	0	2.85923e+08	0	2.82321e+08	0	1.10517e+08	5
MIX	0	1.29965e+08	5.72021e+07	1.26579e+08	2.73133e+07	5.35138e+07	6		MIX	0	1.03972e+08	45211203	1.69703e+08	9.96024e+07	7.58439e+07	6		MIX	0	1.55958e+08	0	3.48713e+08	0	1.20897e+08	6
